# Supplementary material for: Low-Frequency PPM1D Gene Mutations Affect Treatment Response to BCMA-Targeted CAR T-Cell Therapy in Multiple Myeloma
Source: Cancers (Basel). 2026 Jun 23;18(13):2032. doi: 10.3390/cancers18132032 (PMC13359572; doi:10.3390/cancers18132032)
Supplement: Supplementary file 1 [file cancers-18-02032-s001.zip]

Archive with 1 entries (1 files):
- cancers-4357841-supplementary.pdf
